# Supplementary material for: Endoplasmic Reticulum Stress Causing Apoptosis in a Mouse Model of an Ischemic Spinal Cord Injury
Source: Int J Mol Sci. 2023 Jan 9;24(2):1307. doi: 10.3390/ijms24021307 (PMC9862494; doi:10.3390/ijms24021307)
Supplement: Supplementary file 1 [file ijms-24-01307-s001.zip]

Archive with 1 entries (1 files):
- ijms-2124595-supplementary.pdf
